# Supplementary material for: Transplantation of human microbiota into conventional mice durably reshapes the gut microbiota
Source: Sci Rep. 2018 May 1;8:6854. doi: 10.1038/s41598-018-25300-3 (PMC5931539; doi:10.1038/s41598-018-25300-3)
Supplement: Supplementary file 1 — Supplementary Table 1 [file 41598_2018_25300_MOESM1_ESM.xlsx]

## Sheet: Feuil1
Supplemental Table 1: Common OTU shared by Human donor and recipient mice at D4
OTU	Kingdom	Phylum	Class	Order	Family	Genus	Species	Best Hit NCBI (October-2017)	Identity (%)	Querry (%)
813479	k__Bacteria	p__Actinobacteria	c__Actinobacteria	o__Bifidobacteriales	f__Bifidobacteriaceae	g__Bifidobacterium	s__	Bifidobacterium boum strain RU917 16S ribosomal RNA gene, partial sequence	100	100
559527	k__Bacteria	p__Actinobacteria	c__Actinobacteria	o__Bifidobacteriales	f__Bifidobacteriaceae	g__Bifidobacterium	s__longum	Bifidobacterium longum subsp. suillum strain Su 851 16S ribosomal RNA, partial sequence	98	99
3291730	k__Bacteria	p__Actinobacteria	c__Actinobacteria	o__Bifidobacteriales	f__Bifidobacteriaceae	g__Bifidobacterium	s__longum	Bifidobacterium longum subsp. suillum strain Su 851 16S ribosomal RNA, partial sequence	99	100
4481613	k__Bacteria	p__Actinobacteria	c__Coriobacteriia	o__Coriobacteriales	f__Coriobacteriaceae	g__Collinsella	s__aerofaciens	Collinsella aerofaciens strain JCM 10188 16S ribosomal RNA gene, partial sequence	98	100
3160267	k__Bacteria	p__Bacteroidetes	c__Bacteroidia	o__Bacteroidales	f__[Barnesiellaceae]	g__	s__	Gabonia massiliensis strain GM3 16S ribosomal RNA, partial sequence	97	100
4454586	k__Bacteria	p__Bacteroidetes	c__Bacteroidia	o__Bacteroidales	f__[Odoribacteraceae]	g__Odoribacter	s__	Odoribacter splanchnicus strain DSM 220712 16S ribosomal RNA gene, complete sequence	96	100
182117	k__Bacteria	p__Bacteroidetes	c__Bacteroidia	o__Bacteroidales	f__Bacteroidaceae	g__Bacteroides		Bacteroides ovatus strain JCM 5824 16S ribosomal RNA gene, partial sequence	95	99
2768843	k__Bacteria	p__Bacteroidetes	c__Bacteroidia	o__Bacteroidales	f__Bacteroidaceae	g__Bacteroides	s__	Bacteroides finegoldii strain 199 16S ribosomal RNA gene, partial sequence	97	100
4278525	k__Bacteria	p__Bacteroidetes	c__Bacteroidia	o__Bacteroidales	f__Bacteroidaceae	g__Bacteroides	s__	Bacteroides uniformis strain JCM 5828 16S ribosomal RNA gene, partial sequence	98	100
4381553	k__Bacteria	p__Bacteroidetes	c__Bacteroidia	o__Bacteroidales	f__Bacteroidaceae	g__Bacteroides	s__	Bacteroides vulgatus strain ATCC 8482 16S ribosomal RNA gene, complete sequence	98	100
4425495	k__Bacteria	p__Bacteroidetes	c__Bacteroidia	o__Bacteroidales	f__Bacteroidaceae	g__Bacteroides	s__	Bacteroides massiliensis strain B84634 16S ribosomal RNA gene, partial sequence	97	100
1918384	k__Bacteria	p__Bacteroidetes	c__Bacteroidia	o__Bacteroidales	f__Bacteroidaceae	g__Bacteroides	s__fragilis	Bacteroides fragilis strain NCTC 9343 16S ribosomal RNA gene, complete sequence	98	100
4433823	k__Bacteria	p__Bacteroidetes	c__Bacteroidia	o__Bacteroidales	f__Bacteroidaceae	g__Bacteroides	s__fragilis	Bacteroides fragilis strain NCTC 9343 16S ribosomal RNA gene, complete sequence	98	96
4479397	k__Bacteria	p__Bacteroidetes	c__Bacteroidia	o__Bacteroidales	f__Bacteroidaceae	g__Bacteroides	s__fragilis	Bacteroides fragilis strain NCTC 9343 16S ribosomal RNA gene, complete sequence	98	100
180606	k__Bacteria	p__Bacteroidetes	c__Bacteroidia	o__Bacteroidales	f__Bacteroidaceae	g__Bacteroides	s__ovatus	Bacteroides ovatus strain JCM5824 16S ribosomal RNA gene, partial sequence	95	99
4390319	k__Bacteria	p__Bacteroidetes	c__Bacteroidia	o__Bacteroidales	f__Bacteroidaceae	g__Bacteroides	s__ovatus	Bacteroides ovatus strain JCM 5824 16S ribosomal RNA gene, partial sequence	97	100
840027	k__Bacteria	p__Bacteroidetes	c__Bacteroidia	o__Bacteroidales	f__Porphyromonadaceae	g__Parabacteroides	s__distasonis	Parabacteroides distasonis strain ATCC 8503 16S ribosomal RNA gene, complete sequence	99	100
2545906	k__Bacteria	p__Bacteroidetes	c__Bacteroidia	o__Bacteroidales	f__Porphyromonadaceae	g__Parabacteroides	s__distasonis	Parabacteroides distasonis strain ATCC 8503 16S ribosomal RNA gene, complete sequence	98	100
4144592	k__Bacteria	p__Bacteroidetes	c__Bacteroidia	o__Bacteroidales	f__Porphyromonadaceae	g__Parabacteroides	s__distasonis	Parabacteroides distasonis strain ATCC 8503 16S ribosomal RNA gene, complete sequence	98	100
4365130	k__Bacteria	p__Bacteroidetes	c__Bacteroidia	o__Bacteroidales	f__Porphyromonadaceae	g__Parabacteroides	s__distasonis	Parabacteroides distasonis strain ATCC 8503 16S ribosomal RNA gene, complete sequence	98	100
4372130	k__Bacteria	p__Bacteroidetes	c__Bacteroidia	o__Bacteroidales	f__Porphyromonadaceae	g__Parabacteroides	s__distasonis	Parabacteroides distasonis strain ATCC 8503 16S ribosomal RNA gene, complete sequence	98	100
4374084	k__Bacteria	p__Bacteroidetes	c__Bacteroidia	o__Bacteroidales	f__Porphyromonadaceae	g__Parabacteroides	s__distasonis	Parabacteroides distasonis strain ATCC 8503 16S ribosomal RNA gene, complete sequence	97	100
4226619	k__Bacteria	p__Bacteroidetes	c__Bacteroidia	o__Bacteroidales	f__Rikenellaceae	g__	s__	Alistipes onderdonkii strain JCM 16771 16S ribosomal RNA gene, partial sequence	99	99
207749	k__Bacteria	p__Bacteroidetes	c__Bacteroidia	o__Bacteroidales	f__S24-7	g__	s__	Barnesiella viscericola 16S ribosomal RNA, complete sequence	86	100
4402645	k__Bacteria	p__Firmicutes	c__Clostridia	o__Clostridiales	f__	g__	s__	[Clostridium] propionicum strain JCM 1430 16S ribosomal RNA gene, partial sequence	90	100
4377418	k__Bacteria	p__Firmicutes	c__Clostridia	o__Clostridiales	f__[Tissierellaceae]	g__Parvimonas	s__	Parvimonas micra strain JCM 12970 16S ribosomal RNA gene, partial sequence	95	96
179362	k__Bacteria	p__Firmicutes	c__Clostridia	o__Clostridiales	f__Lachnospiraceae	g__	s__	Eubacterium rectale strain ATCC 33656 16S ribosomal RNA gene, complete sequence	96	100
4331360	k__Bacteria	p__Firmicutes	c__Clostridia	o__Clostridiales	f__Lachnospiraceae	g__	s__	[Clostridium] amygdalinum strain BR-10 16S ribosomal RNA gene, partial sequence	94	100
4396426	k__Bacteria	p__Firmicutes	c__Clostridia	o__Clostridiales	f__Lachnospiraceae	g__	s__	Roseburia hominis strain A2-183 16S ribosomal RNA gene, complete sequence	94	100
4472130	k__Bacteria	p__Firmicutes	c__Clostridia	o__Clostridiales	f__Lachnospiraceae	g__	s__	Robinsoniella peoriensis strain PPC31 16S ribosomal RNA gene, complete sequence	93	95
4479443	k__Bacteria	p__Firmicutes	c__Clostridia	o__Clostridiales	f__Lachnospiraceae	g__	s__	[Clostridium] clostridioforme strain ATCC 25537 16S ribosomal RNA gene, partial sequence	94	85
4483391	k__Bacteria	p__Firmicutes	c__Clostridia	o__Clostridiales	f__Lachnospiraceae	g__	s__	Robinsoniella peoriensis strain PPC31 16S ribosomal RNA gene, complete sequence	92	100
2686590	k__Bacteria	p__Firmicutes	c__Clostridia	o__Clostridiales	f__Lachnospiraceae	g__[Ruminococcus]	s__	Coprococcus comes strain ATCC 27758 16S ribosomal RNA gene, partial sequence	97	100
4472174	k__Bacteria	p__Firmicutes	c__Clostridia	o__Clostridiales	f__Lachnospiraceae	g__[Ruminococcus]	s__	[Ruminococcus] torques strain VPI B2-51 16S ribosomal RNA gene, partial sequence	98	96
4424063	k__Bacteria	p__Firmicutes	c__Clostridia	o__Clostridiales	f__Lachnospiraceae	g__Dorea	s__formicigenerans	Dorea formicigenerans strain ATCC 27755 16S ribosomal RNA gene, complete sequence	96	99
4335815	k__Bacteria	p__Firmicutes	c__Clostridia	o__Clostridiales	f__Lachnospiraceae	g__Roseburia	s__	Roseburia faecis strain M72/1 16S ribosomal RNA gene, partial sequence	98	100
4414044	k__Bacteria	p__Firmicutes	c__Clostridia	o__Clostridiales	f__Lachnospiraceae	g__Roseburia	s__	Roseburia intestinalis strain L1-82 16S ribosomal RNA gene, partial sequence	96	95
3390534	k__Bacteria	p__Firmicutes	c__Clostridia	o__Clostridiales	f__Ruminococcaceae	g__	s__	Hydrogenoanaerobacterium saccharovorans	90	100
3903651	k__Bacteria	p__Firmicutes	c__Clostridia	o__Clostridiales	f__Ruminococcaceae	g__Oscillospira	s__	Flavonifractor plautii strain 265 16S ribosomal RNA gene, partial sequence	99	100
4474255	k__Bacteria	p__Proteobacteria	c__Betaproteobacteria	o__Burkholderiales	f__Alcaligenaceae	g__Sutterella	s__	Parasutterella excrementihominis strain YIT 11859 16S ribosomal RNA gene, partial sequence	97	100
359872	k__Bacteria	p__Proteobacteria	c__Deltaproteobacteria	o__Desulfovibrionales	f__Desulfovibrionaceae	g__Bilophila	s__	Desulfovibrio oxamicus	90	99
