# Supplementary material for: Transplantation of human microbiota into conventional mice durably reshapes the gut microbiota
Source: Sci Rep. 2018 May 1;8:6854. doi: 10.1038/s41598-018-25300-3 (PMC5931539; doi:10.1038/s41598-018-25300-3)
Supplement: Supplementary file 2 — Supplementary Table 2 [file 41598_2018_25300_MOESM2_ESM.xlsx]

## Sheet: Supp Table2
Supplemental Table 2: OTU Table in Group 1 (mice receiving FMT twice a week for four weeks)
OTU	H10_mean	Group1_D0_mean	Group1_D21_mean	Group1_D28_mean	Kingdom	Phylum	Class	Order	Family	Genus	Species	Best Hit NCBI (October-2017)	Identity (%)	Querry (%)
4425495	11	0	0.166667	0	k__Bacteria	p__Bacteroidetes	c__Bacteroidia	o__Bacteroidales	f__Bacteroidaceae	g__Bacteroides	s__	Bacteroides massiliensis strain B84634 16S ribosomal RNA gene, partial sequence	97	100
2198356	2	0	0.333333	0	k__Bacteria	p__Bacteroidetes	c__Bacteroidia	o__Bacteroidales	f__Bacteroidaceae	g__Bacteroides	s__	Bacteroides xylanisolvens strain XB1A 16S ribosomal RNA gene, partial sequence	98	100
3160267	4	0	0	0.166667	k__Bacteria	p__Bacteroidetes	c__Bacteroidia	o__Bacteroidales	f__[Barnesiellaceae]	g__	s__	Porphyromonadaceae bacterium GM3 partial 16S rRNA gene, strain GM3	97	100
4374084	2	0	0.5	0	k__Bacteria	p__Bacteroidetes	c__Bacteroidia	o__Bacteroidales	f__Porphyromonadaceae	g__Parabacteroides	s__distasonis	Parabacteroides distasonis strain ATCC 8503 16S ribosomal RNA gene, complete sequence	97	100
4365130	12	0	0.333333	0.166667	k__Bacteria	p__Bacteroidetes	c__Bacteroidia	o__Bacteroidales	f__Porphyromonadaceae	g__Parabacteroides	s__distasonis	Parabacteroides distasonis strain ATCC 8503 16S ribosomal RNA gene, complete sequence	98	100
4144592	130	0	0.666667	0.333333	k__Bacteria	p__Bacteroidetes	c__Bacteroidia	o__Bacteroidales	f__Porphyromonadaceae	g__Parabacteroides	s__distasonis	Parabacteroides distasonis strain ATCC 8503 16S ribosomal RNA gene, complete sequence	98	100
2545906	72	0	0.166667	0	k__Bacteria	p__Bacteroidetes	c__Bacteroidia	o__Bacteroidales	f__Porphyromonadaceae	g__Parabacteroides	s__distasonis	Parabacteroides distasonis strain ATCC 8503 16S ribosomal RNA gene, complete sequence	98	100
2497335	2	0	0.833333	0.166667	k__Bacteria	p__Bacteroidetes	c__Bacteroidia	o__Bacteroidales	f__Porphyromonadaceae	g__Parabacteroides	s__distasonis	Parabacteroides distasonis strain ATCC 8503 16S ribosomal RNA gene, complete sequence	97	100
1100972	11	0	0.166667	0	k__Bacteria	p__Firmicutes	c__Bacilli	o__Lactobacillales	f__Streptococcaceae	g__Lactococcus	s__	Lactococcus lactis strain NBRC 100933 16S ribosomal RNA gene, partial sequence	98	100
4425214	15	0	0.166667	0	k__Bacteria	p__Firmicutes	c__Bacilli	o__Lactobacillales	f__Streptococcaceae	g__Streptococcus	s__	Streptococcus vestibularis strain ATCC 49124 16S ribosomal RNA gene, complete sequence	98	100
918313	2	0	0.166667	1.5	k__Bacteria	p__Firmicutes	c__Clostridia	o__Clostridiales	f__	g__	s__	[Clostridium] alkalicellulosi strain Z-7026 16S ribosomal RNA gene, partial sequence	87	99
184451	2	0	0	0.166667	k__Bacteria	p__Firmicutes	c__Clostridia	o__Clostridiales	f__	g__	s__	[Clostridium] aldenense strain RMA 9741 16S ribosomal RNA gene, partial sequence	89	94
47100	1	0	0	0.166667	k__Bacteria	p__Firmicutes	c__Clostridia	o__Clostridiales	f__	g__	s__	[Clostridium] aldrichii strain P-1 16S ribosomal RNA gene, partial sequence	87	93
4483391	7	0	0	0.166667	k__Bacteria	p__Firmicutes	c__Clostridia	o__Clostridiales	f__Lachnospiraceae	g__	s__	Robinsoniella peoriensis strain PPC31 16S ribosomal RNA gene, complete sequence	92	100
4473509	4	0	0.166667	0	k__Bacteria	p__Firmicutes	c__Clostridia	o__Clostridiales	f__Lachnospiraceae	g__	s__	[Clostridium] amygdalinum strain BR-10 16S ribosomal RNA gene, partial sequence	95	100
4452107	40	0	0.166667	0	k__Bacteria	p__Firmicutes	c__Clostridia	o__Clostridiales	f__Lachnospiraceae	g__	s__	Eubacterium rectale strain ATCC 33656 16S ribosomal RNA gene, complete sequence	95	100
4428676	1	0	0	0.166667	k__Bacteria	p__Firmicutes	c__Clostridia	o__Clostridiales	f__Lachnospiraceae	g__	s__	Roseburia hominis strain A2-183 16S ribosomal RNA gene, complete sequence	94	100
4403689	1	0	0	0.333333	k__Bacteria	p__Firmicutes	c__Clostridia	o__Clostridiales	f__Lachnospiraceae	g__	s__	[Clostridium] bolteae strain 16351 16S ribosomal RNA gene, partial sequence	94	100
4383092	9	0	0.166667	0	k__Bacteria	p__Firmicutes	c__Clostridia	o__Clostridiales	f__Lachnospiraceae	g__	s__	[Ruminococcus] gnavus strain ATCC 29149 16S ribosomal RNA gene, partial sequence	95	97
4369434	1	0	0	0.166667	k__Bacteria	p__Firmicutes	c__Clostridia	o__Clostridiales	f__Lachnospiraceae	g__	s__	unknown
4383827	5	0	0.166667	0.5	k__Bacteria	p__Firmicutes	c__Clostridia	o__Clostridiales	f__Lachnospiraceae	g__[Ruminococcus]	s__gnavus	[Ruminococcus] gnavus strain ATCC 29149 16S ribosomal RNA gene, partial sequence	94	100
186406	1	0	0.166667	0	k__Bacteria	p__Firmicutes	c__Clostridia	o__Clostridiales	f__Lachnospiraceae	g__[Ruminococcus]	s__gnavus	[Ruminococcus] gnavus strain ATCC 29149 16S ribosomal RNA gene, complete sequence	93	99
4403632	9	0	0.166667	0	k__Bacteria	p__Firmicutes	c__Clostridia	o__Clostridiales	f__Lachnospiraceae	g__Coprococcus	s__	Coprococcus catus strain VPI-C6-61 16S ribosomal RNA gene, partial sequence	98	87
4302724	1	0	0	0.333333	k__Bacteria	p__Firmicutes	c__Clostridia	o__Clostridiales	f__Lachnospiraceae	g__Coprococcus	s__	[Clostridium] populeti strain 743A 16S ribosomal RNA gene, partial sequence	93	100
4424063	16	0	0.166667	0	k__Bacteria	p__Firmicutes	c__Clostridia	o__Clostridiales	f__Lachnospiraceae	g__Dorea	s__formicigenerans	Dorea formicigenerans strain ATCC 27755 16S ribosomal RNA gene, complete sequence	96	99
176722	2	0	0	0.166667	k__Bacteria	p__Firmicutes	c__Clostridia	o__Clostridiales	f__Lachnospiraceae	g__Dorea		Dorea formicigenerans strain ATCC 27755 16S ribosomal RNA gene, complete sequence	95	100
1624383	5	0	0	0.166667	k__Bacteria	p__Firmicutes	c__Clostridia	o__Clostridiales	f__Lachnospiraceae	g__Lachnospira	s__	[Eubacterium] eligens strain ATCC 27750 16S ribosomal RNA gene, complete sequence	97	99
450576	1	0	0	0.333333	k__Bacteria	p__Firmicutes	c__Clostridia	o__Clostridiales	f__Ruminococcaceae	g__	s__	Ruminococcus albus strain JCM 14654 16S ribosomal RNA gene, partial sequence	86	99
187264	1	0	0	0.333333	k__Bacteria	p__Firmicutes	c__Clostridia	o__Clostridiales	f__Ruminococcaceae	g__	s__	Anaerotruncus rubiinfantis strain MT15 16S ribosomal RNA, partial sequence	91	100
4478125	257	0	0	0.166667	k__Bacteria	p__Firmicutes	c__Clostridia	o__Clostridiales	f__Ruminococcaceae	g__Faecalibacterium	s__prausnitzii	Faecalibacterium prausnitzii strain ATCC 27768 16S ribosomal RNA gene, partial sequence	97	100
3841096	3	0	0.166667	0	k__Bacteria	p__Firmicutes	c__Clostridia	o__Clostridiales	f__Ruminococcaceae	g__Oscillospira	s__	Oscillibacter valericigenes strain Sjm18-20 16S ribosomal RNA gene, complete sequence	91	100
3016478	2	0	0	0.166667	k__Bacteria	p__Firmicutes	c__Clostridia	o__Clostridiales	f__Ruminococcaceae	g__Ruminococcus	s__	Ruminococcus champanellensis strain 18P13 16S ribosomal RNA gene, complete sequence	90	99
518002	1	0	0	0.166667	k__Bacteria	p__Proteobacteria	c__Gammaproteobacteria	o__Enterobacteriales	f__Enterobacteriaceae	g__	s__	Enterobacter xiangfangensis strain 10-17 16S ribosomal RNA gene, partial sequence	98	98
