# Supplementary material for: Transplantation of human microbiota into conventional mice durably reshapes the gut microbiota
Source: Sci Rep. 2018 May 1;8:6854. doi: 10.1038/s41598-018-25300-3 (PMC5931539; doi:10.1038/s41598-018-25300-3)
Supplement: Supplementary file 3 — Supplementary Table 3 [file 41598_2018_25300_MOESM3_ESM.xlsx]

## Sheet: Supp Table3
Supplemental Table 3: OTU Table in Group 2 (mice receiving FMT once a week for four weeks)
OTU	H10_mean	Group2_D0_mean	Group2_D21_mean	Group2_D28_mean	Kingdom	Phylum	Class	Order	Family	Genus	Species	Best Hit NCBI (October-2017)	Identity (%)	Querry (%)
3160267	4	0	0.25	0.166667	k__Bacteria	p__Bacteroidetes	c__Bacteroidia	o__Bacteroidales	f__[Barnesiellaceae]	g__	s__	Porphyromonadaceae bacterium GM3 partial 16S rRNA gene, strain GM3	97	100
4381553	9	0	0.5	0.5	k__Bacteria	p__Bacteroidetes	c__Bacteroidia	o__Bacteroidales	f__Bacteroidaceae	g__Bacteroides	s__	Bacteroides vulgatus strain ATCC 8482 16S ribosomal RNA gene, complete sequence	98	100
4484034	2	0	0	0.166667	k__Bacteria	p__Bacteroidetes	c__Bacteroidia	o__Bacteroidales	f__Bacteroidaceae	g__Bacteroides	s__	Bacteroides thetaiotaomicron strain VPI-5482 16S ribosomal RNA gene, complete sequence	98	100
2545906	72	0	0	0.166667	k__Bacteria	p__Bacteroidetes	c__Bacteroidia	o__Bacteroidales	f__Porphyromonadaceae	g__Parabacteroides	s__distasonis	Parabacteroides distasonis strain ATCC 8503 16S ribosomal RNA gene, complete sequence	98	100
4144592	130	0	0.75	0	k__Bacteria	p__Bacteroidetes	c__Bacteroidia	o__Bacteroidales	f__Porphyromonadaceae	g__Parabacteroides	s__distasonis	Parabacteroides distasonis strain ATCC 8503 16S ribosomal RNA gene, complete sequence	98	100
2617854	23	0	0.25	0	k__Bacteria	p__Bacteroidetes	c__Bacteroidia	o__Bacteroidales	f__Rikenellaceae	g__	s__	Alistipes obesi strain ph8 16S ribosomal RNA, partial sequence	98	96
4476780	16	0	0.5	0.166667	k__Bacteria	p__Bacteroidetes	c__Bacteroidia	o__Bacteroidales	f__Rikenellaceae	g__	s__	Alistipes finegoldii strain DSM 17242 16S ribosomal RNA gene, complete sequence	98	100
207749	1	0	0.25	0	k__Bacteria	p__Bacteroidetes	c__Bacteroidia	o__Bacteroidales	f__S24-7	g__	s__	Barnesiella viscericola 16S ribosomal RNA, complete sequence	86	100
4425214	15	0	0	0.166667	k__Bacteria	p__Firmicutes	c__Bacilli	o__Lactobacillales	f__Streptococcaceae	g__Streptococcus	s__	Streptococcus vestibularis strain ATCC 49124 16S ribosomal RNA gene, complete sequence	98	100
1017263	4	0	0	0.166667	k__Bacteria	p__Firmicutes	c__Clostridia	o__Clostridiales	f__	g__	s__	Eubacterium xylanophilum strain ATCC 35991 16S ribosomal RNA gene, partial sequence	94	100
4405104	9	0	1.25	0.666667	k__Bacteria	p__Firmicutes	c__Clostridia	o__Clostridiales	f__	g__	s__	Acetivibrio ethanolgignens strain 77-6 16S ribosomal RNA gene, partial sequence	91	100
4482516	9	0	0.25	0	k__Bacteria	p__Firmicutes	c__Clostridia	o__Clostridiales	f__Clostridiaceae	g__	s__	Clostridium paraputrificum strain DSM 2630 16S ribosomal RNA gene, complete sequence	92	100
4133116	4	0	6.5	3.33333	k__Bacteria	p__Firmicutes	c__Clostridia	o__Clostridiales	f__Lachnospiraceae	g__	s__	[Ruminococcus] gnavus strain ATCC 29149 16S ribosomal RNA gene, partial sequence	94	100
4413619	1	0	0	0.166667	k__Bacteria	p__Firmicutes	c__Clostridia	o__Clostridiales	f__Lachnospiraceae	g__	s__	[Clostridium] clostridioforme strain ATCC 25537 16S ribosomal RNA gene, complete sequence	95	99
4449633	1	0	0.5	0.333333	k__Bacteria	p__Firmicutes	c__Clostridia	o__Clostridiales	f__Lachnospiraceae	g__	s__	[Eubacterium] contortum strain DSM 3982 16S ribosomal RNA gene, partial sequence	95	99
4452107	40	0	0	0.166667	k__Bacteria	p__Firmicutes	c__Clostridia	o__Clostridiales	f__Lachnospiraceae	g__	s__	Eubacterium rectale strain ATCC 33656 16S ribosomal RNA gene, complete sequence	95	100
4464173	25	0	0.25	0	k__Bacteria	p__Firmicutes	c__Clostridia	o__Clostridiales	f__Lachnospiraceae	g__	s__	[Clostridium] saccharolyticum strain WM1 16S ribosomal RNA gene, complete sequence	92	100
4481195	7	0	0.25	0	k__Bacteria	p__Firmicutes	c__Clostridia	o__Clostridiales	f__Lachnospiraceae	g__	s__	Roseburia inulinivorans strain A2-194 16S ribosomal RNA gene, complete sequence	95	98
4483337	8	0	0.25	0	k__Bacteria	p__Firmicutes	c__Clostridia	o__Clostridiales	f__Lachnospiraceae	g__	s__	[Clostridium] bolteae strain 16351 16S ribosomal RNA gene, partial sequence	92	100
4483391	7	0	0.25	0	k__Bacteria	p__Firmicutes	c__Clostridia	o__Clostridiales	f__Lachnospiraceae	g__	s__	Robinsoniella peoriensis strain PPC31 16S ribosomal RNA gene, complete sequence	92	100
186406	1	0	0.25	0.166667	k__Bacteria	p__Firmicutes	c__Clostridia	o__Clostridiales	f__Lachnospiraceae	g__[Ruminococcus]	s__gnavus	[Ruminococcus] gnavus strain ATCC 29149 16S ribosomal RNA gene, complete sequence	93	99
4383827	5	0	0.5	0	k__Bacteria	p__Firmicutes	c__Clostridia	o__Clostridiales	f__Lachnospiraceae	g__[Ruminococcus]	s__gnavus	[Ruminococcus] gnavus strain ATCC 29149 16S ribosomal RNA gene, partial sequence	94	100
193666	10	0	0	0.166667	k__Bacteria	p__Firmicutes	c__Clostridia	o__Clostridiales	f__Lachnospiraceae	g__Blautia	s__	Blautia wexlerae strain DSM 19850 16S ribosomal RNA gene, partial sequence	91	96
4302724	1	0	0	0.333333	k__Bacteria	p__Firmicutes	c__Clostridia	o__Clostridiales	f__Lachnospiraceae	g__Coprococcus	s__	[Clostridium] populeti strain 743A 16S ribosomal RNA gene, partial sequence	93	100
4451907	2	0	0.25	0	k__Bacteria	p__Firmicutes	c__Clostridia	o__Clostridiales	f__Lachnospiraceae	g__Dorea	s__	Dorea formicigenerans strain ATCC 27755 16S ribosomal RNA gene, complete sequence	92	100
4450010	3	0	0.5	0.166667	k__Bacteria	p__Firmicutes	c__Clostridia	o__Clostridiales	f__Lachnospiraceae	g__Roseburia	s__	Roseburia intestinalis strain L1-82 16S ribosomal RNA gene, partial sequence	96	100
2420110	2	0	0.25	0	k__Bacteria	p__Firmicutes	c__Clostridia	o__Clostridiales	f__Lachnospiraceae			Roseburia faecis strain M72/1 16S ribosomal RNA gene, partial sequence	96	100
4450979	5	0	0.25	0	k__Bacteria	p__Firmicutes	c__Clostridia	o__Clostridiales	f__Lachnospiraceae			Eubacterium rectale strain ATCC 33656 16S ribosomal RNA gene, complete sequence	93	100
178242	3	0	0.25	0	k__Bacteria	p__Firmicutes	c__Clostridia	o__Clostridiales	f__Ruminococcaceae	g__	s__	Sporobacter termitidis strain SYR 16S ribosomal RNA gene, complete sequence	92	100
184114	15	0	0.25	0	k__Bacteria	p__Firmicutes	c__Clostridia	o__Clostridiales	f__Ruminococcaceae	g__	s__	Gemmiger formicilis strain X2-56 16S ribosomal RNA gene, partial sequence	91	96
187264	1	0	0	0.166667	k__Bacteria	p__Firmicutes	c__Clostridia	o__Clostridiales	f__Ruminococcaceae	g__	s__	Anaerotruncus rubiinfantis strain MT15 16S ribosomal RNA, partial sequence	91	100
4426438	197	0	0	0.166667	k__Bacteria	p__Firmicutes	c__Clostridia	o__Clostridiales	f__Ruminococcaceae	g__	s__	Gemmiger formicilis strain X2-56 16S ribosomal RNA gene, partial sequence	96	94
4462107	85	0	0	0.166667	k__Bacteria	p__Firmicutes	c__Clostridia	o__Clostridiales	f__Ruminococcaceae	g__Faecalibacterium	s__prausnitzii	Faecalibacterium prausnitzii strain ATCC 27768 16S ribosomal RNA gene, partial sequence	96	99
4478125	257	0	0	0.166667	k__Bacteria	p__Firmicutes	c__Clostridia	o__Clostridiales	f__Ruminococcaceae	g__Faecalibacterium	s__prausnitzii	Faecalibacterium prausnitzii strain ATCC 27768 16S ribosomal RNA gene, partial sequence	97	100
3903651	4	0	0	0.166667	k__Bacteria	p__Firmicutes	c__Clostridia	o__Clostridiales	f__Ruminococcaceae	g__Oscillospira	s__	Flavonifractor plautii strain 265 16S ribosomal RNA gene, partial sequence	99	100
798581	212	0	0.25	0	k__Bacteria	p__Firmicutes	c__Clostridia	o__Clostridiales	f__Ruminococcaceae	g__Ruminococcus	s__bromii	Ruminococcus bromii strain ATCC 27255 16S ribosomal RNA gene, partial sequence	99	93
1068836	4	0	0.25	0	k__Bacteria	p__Firmicutes	c__Clostridia	o__Clostridiales	f__Ruminococcaceae	g__Ruminococcus	s__	Ruminococcus champanellensis strain 18P13 16S ribosomal RNA gene, complete sequence	90	100
