# Supplementary material for: Transplantation of human microbiota into conventional mice durably reshapes the gut microbiota
Source: Sci Rep. 2018 May 1;8:6854. doi: 10.1038/s41598-018-25300-3 (PMC5931539; doi:10.1038/s41598-018-25300-3)
Supplement: Supplementary file 4 — Supplementary Table 4 [file 41598_2018_25300_MOESM4_ESM.xlsx]

## Sheet: Supp Table4
Supplemental Table 4: OTU Table in Group 3 (mice receiving two FMT the first week)
OTU	H10_mean	Group3_D0_mean	Group3_D21_mean	Group3_D28_mean	Kingdom	Phylum	Class	Order	Family	Genus	Species	Best Hit NCBI (October-2017)	Identity (%)	Querry (%)
3291730	53	0	0.166667	0	k__Bacteria	p__Actinobacteria	c__Actinobacteria	o__Bifidobacteriales	f__Bifidobacteriaceae	g__Bifidobacterium	s__longum	Bifidobacterium longum strain ATCC 15707 16S ribosomal RNA gene, complete sequence	98	100
4381553	9	0	0	1.83333	k__Bacteria	p__Bacteroidetes	c__Bacteroidia	o__Bacteroidales	f__Bacteroidaceae	g__Bacteroides	s__	Bacteroides vulgatus strain ATCC 8482 16S ribosomal RNA gene, complete sequence	98	100
4256470	2	0	0.833333	0.333333	k__Bacteria	p__Bacteroidetes	c__Bacteroidia	o__Bacteroidales	f__Bacteroidaceae	g__Bacteroides	s__ovatus	Bacteroides ovatus strain JCM 5824 16S ribosomal RNA gene, partial sequence	95	100
2497335	2	0	0.166667	0.166667	k__Bacteria	p__Bacteroidetes	c__Bacteroidia	o__Bacteroidales	f__Porphyromonadaceae	g__Parabacteroides	s__distasonis	Parabacteroides distasonis strain ATCC 8503 16S ribosomal RNA gene, complete sequence	97	100
4144592	130	0	0	0.166667	k__Bacteria	p__Bacteroidetes	c__Bacteroidia	o__Bacteroidales	f__Porphyromonadaceae	g__Parabacteroides	s__distasonis	Parabacteroides distasonis strain ATCC 8503 16S ribosomal RNA gene, complete sequence	98	100
4365130	12	0	0	0.166667	k__Bacteria	p__Bacteroidetes	c__Bacteroidia	o__Bacteroidales	f__Porphyromonadaceae	g__Parabacteroides	s__distasonis	Parabacteroides distasonis strain ATCC 8503 16S ribosomal RNA gene, complete sequence	98	100
4374084	2	0	0	0.333333	k__Bacteria	p__Bacteroidetes	c__Bacteroidia	o__Bacteroidales	f__Porphyromonadaceae	g__Parabacteroides	s__distasonis	Parabacteroides distasonis strain ATCC 8503 16S ribosomal RNA gene, complete sequence	97	100
16766	2	0	0.333333	0.5	k__Bacteria	p__Firmicutes	c__Clostridia	o__Clostridiales	f__	g__	s__	Eubacterium rectale strain ATCC 33656 16S ribosomal RNA gene, complete sequence	90	100
184451	2	0	1.66667	2.33333	k__Bacteria	p__Firmicutes	c__Clostridia	o__Clostridiales	f__	g__	s__	[Clostridium] aldenense strain RMA 9741 16S ribosomal RNA gene, partial sequence	89	94
3931537	24	0	0.166667	0	k__Bacteria	p__Firmicutes	c__Clostridia	o__Clostridiales	f__Clostridiaceae	g__Clostridium	s__	[Clostridium] clariflavum strain DSM 19732 16S ribosomal RNA gene, complete sequence	88	97
20439	1	0	0.166667	0	k__Bacteria	p__Firmicutes	c__Clostridia	o__Clostridiales	f__Lachnospiraceae	g__	s__	Clostridiales bacterium CIEAF 012 gene for 16S rRNA, partial sequence	95	100
4133116	4	0	0.166667	0	k__Bacteria	p__Firmicutes	c__Clostridia	o__Clostridiales	f__Lachnospiraceae	g__	s__	[Ruminococcus] gnavus strain ATCC 29149 16S ribosomal RNA gene, partial sequence	94	100
4412022	2	0	0.166667	0	k__Bacteria	p__Firmicutes	c__Clostridia	o__Clostridiales	f__Lachnospiraceae	g__	s__	Blautia producta strain JCM 1471 16S ribosomal RNA gene, partial sequence	93	100
4416570	88	0	0	0.166667	k__Bacteria	p__Firmicutes	c__Clostridia	o__Clostridiales	f__Lachnospiraceae	g__	s__	Fusicatenibacter saccharivorans strain HT03-11 16S ribosomal RNA gene, partial sequence	96	97
4457438	5	0	0	0.166667	k__Bacteria	p__Firmicutes	c__Clostridia	o__Clostridiales	f__Lachnospiraceae	g__	s__	Eubacterium rectale strain ATCC 33656 16S ribosomal RNA gene, complete sequence	99	99
4459388	2	0	0	0.166667	k__Bacteria	p__Firmicutes	c__Clostridia	o__Clostridiales	f__Lachnospiraceae	g__	s__	[Clostridium] bolteae strain 16351 16S ribosomal RNA gene, partial sequence	93	100
4464173	25	0	0.166667	0	k__Bacteria	p__Firmicutes	c__Clostridia	o__Clostridiales	f__Lachnospiraceae	g__	s__	[Clostridium] saccharolyticum strain WM1 16S ribosomal RNA gene, complete sequence	92	100
4472130	12	0	0	0.166667	k__Bacteria	p__Firmicutes	c__Clostridia	o__Clostridiales	f__Lachnospiraceae	g__	s__	Robinsoniella peoriensis strain PPC31 16S ribosomal RNA gene, complete sequence	93	95
4383827	5	0	0	0.166667	k__Bacteria	p__Firmicutes	c__Clostridia	o__Clostridiales	f__Lachnospiraceae	g__[Ruminococcus]	s__gnavus	[Ruminococcus] gnavus strain ATCC 29149 16S ribosomal RNA gene, partial sequence	94	100
4302724	1	0	3.16667	0.833333	k__Bacteria	p__Firmicutes	c__Clostridia	o__Clostridiales	f__Lachnospiraceae	g__Coprococcus	s__	[Clostridium] populeti strain 743A 16S ribosomal RNA gene, partial sequence	93	100
842193	6	0	0.166667	0	k__Bacteria	p__Firmicutes	c__Clostridia	o__Clostridiales	f__Lachnospiraceae			Roseburia inulinivorans strain A2-194 16S ribosomal RNA gene, complete sequence	92	100
157966	20	0	0	0.166667	k__Bacteria	p__Firmicutes	c__Clostridia	o__Clostridiales	f__Ruminococcaceae	g__	s__	Subdoligranulum variabile strain BI 114 16S ribosomal RNA gene, partial sequence	95	93
187264	1	0	0.333333	0.166667	k__Bacteria	p__Firmicutes	c__Clostridia	o__Clostridiales	f__Ruminococcaceae	g__	s__	Anaerotruncus rubiinfantis strain MT15 16S ribosomal RNA, partial sequence	91	100
227565	1	0	0.166667	0	k__Bacteria	p__Firmicutes	c__Clostridia	o__Clostridiales	f__Ruminococcaceae	g__	s__	Ruminococcus champanellensis strain 18P13 16S ribosomal RNA gene, complete sequence	91	100
450576	1	0	0.166667	0.333333	k__Bacteria	p__Firmicutes	c__Clostridia	o__Clostridiales	f__Ruminococcaceae	g__	s__	Ruminococcus albus strain JCM 14654 16S ribosomal RNA gene, partial sequence	86	99
4300690	1	0	0	0.166667	k__Bacteria	p__Firmicutes	c__Clostridia	o__Clostridiales	f__Ruminococcaceae	g__	s__	Ruminococcus albus strain 7 16S ribosomal RNA gene, complete sequence	91	93
4375000	1	0	0.166667	0	k__Bacteria	p__Proteobacteria	c__Gammaproteobacteria	o__Enterobacteriales	f__Enterobacteriaceae	g__	s__	Escherichia fergusonii strain ATCC 35469 16S ribosomal RNA gene, complete sequence	93	100
4391262	1	0	0.166667	0	k__Bacteria	p__Proteobacteria	c__Gammaproteobacteria	o__Enterobacteriales	f__Enterobacteriaceae	g__	s__	Escherichia fergusonii strain ATCC 35469 16S ribosomal RNA gene, complete sequence	98	100
4425571	2	0	0.166667	0.166667	k__Bacteria	p__Proteobacteria	c__Gammaproteobacteria	o__Enterobacteriales	f__Enterobacteriaceae	g__	s__	Escherichia fergusonii strain ATCC 35469 16S ribosomal RNA gene, complete sequence	97	100
