# Supplementary material for: Transplantation of human microbiota into conventional mice durably reshapes the gut microbiota
Source: Sci Rep. 2018 May 1;8:6854. doi: 10.1038/s41598-018-25300-3 (PMC5931539; doi:10.1038/s41598-018-25300-3)
Supplement: Supplementary file 5 — Supplementary Table 5 [file 41598_2018_25300_MOESM5_ESM.xlsx]

## Sheet: Supp Table5
Supplemental Table 5: OTU Table in Group 4 (mice receiving one FMT the first week)
OTU	H10_mean	Group4_D0_mean	Group4_D21_mean	Group4_D28_mean	Kingdom	Phylum	Class	Order	Family	Genus	Species	Best Hit NCBI (October-2017)	Identity (%)	Querry (%)
652696	29	0	0.166667	0	k__Bacteria	p__Actinobacteria	c__Actinobacteria	o__Bifidobacteriales	f__Bifidobacteriaceae	g__Bifidobacterium		Bifidobacterium adolescentis strain ATCC 15703 16S ribosomal RNA gene, complete sequence	98	100
4454586	20	0	0.166667	0.166667	k__Bacteria	p__Bacteroidetes	c__Bacteroidia	o__Bacteroidales	f__[Odoribacteraceae]	g__Odoribacter	s__	Odoribacter splanchnicus strain DSM 220712 16S ribosomal RNA gene, complete sequence	96	100
4381553	9	0	0.166667	2.5	k__Bacteria	p__Bacteroidetes	c__Bacteroidia	o__Bacteroidales	f__Bacteroidaceae	g__Bacteroides	s__	Bacteroides vulgatus strain ATCC 8482 16S ribosomal RNA gene, complete sequence	98	100
4467447	433	0	0.166667	0	k__Bacteria	p__Bacteroidetes	c__Bacteroidia	o__Bacteroidales	f__Bacteroidaceae	g__Bacteroides	s__	Bacteroides fragilis strain NCTC 9343 16S ribosomal RNA gene, complete sequence	94	100
4484034	2	0	0	0.166667	k__Bacteria	p__Bacteroidetes	c__Bacteroidia	o__Bacteroidales	f__Bacteroidaceae	g__Bacteroides	s__	Bacteroides thetaiotaomicron strain VPI-5482 16S ribosomal RNA gene, complete sequence	98	100
2497335	2	0	4	2.5	k__Bacteria	p__Bacteroidetes	c__Bacteroidia	o__Bacteroidales	f__Porphyromonadaceae	g__Parabacteroides	s__distasonis	Parabacteroides distasonis strain ATCC 8503 16S ribosomal RNA gene, complete sequence	97	100
2545906	72	0	0.666667	0.166667	k__Bacteria	p__Bacteroidetes	c__Bacteroidia	o__Bacteroidales	f__Porphyromonadaceae	g__Parabacteroides	s__distasonis	Parabacteroides distasonis strain ATCC 8503 16S ribosomal RNA gene, complete sequence	98	100
4144592	130	0	0.5	0.833333	k__Bacteria	p__Bacteroidetes	c__Bacteroidia	o__Bacteroidales	f__Porphyromonadaceae	g__Parabacteroides	s__distasonis	Parabacteroides distasonis strain ATCC 8503 16S ribosomal RNA gene, complete sequence	98	100
4365130	12	0	5	2.16667	k__Bacteria	p__Bacteroidetes	c__Bacteroidia	o__Bacteroidales	f__Porphyromonadaceae	g__Parabacteroides	s__distasonis	Parabacteroides distasonis strain ATCC 8503 16S ribosomal RNA gene, complete sequence	98	100
4374084	2	0	2.5	0.666667	k__Bacteria	p__Bacteroidetes	c__Bacteroidia	o__Bacteroidales	f__Porphyromonadaceae	g__Parabacteroides	s__distasonis	Parabacteroides distasonis strain ATCC 8503 16S ribosomal RNA gene, complete sequence	97	100
107044	3	0	0.166667	0	k__Bacteria	p__Bacteroidetes	c__Bacteroidia	o__Bacteroidales	f__Rikenellaceae	g__	s__	Alistipes finegoldii strain DSM 17242 16S ribosomal RNA gene, complete sequence	97	100
4226619	11	0	0.166667	0	k__Bacteria	p__Bacteroidetes	c__Bacteroidia	o__Bacteroidales	f__Rikenellaceae	g__	s__	Alistipes onderdonkii strain JCM 16771 16S ribosomal RNA gene, partial sequence	99	99
4325533	137	0	0.166667	0	k__Bacteria	p__Bacteroidetes	c__Bacteroidia	o__Bacteroidales	f__Rikenellaceae	g__	s__	Alistipes putredinis strain JCM 16772 16S ribosomal RNA gene, partial sequence	99	96
4476780	16	0	0	0.166667	k__Bacteria	p__Bacteroidetes	c__Bacteroidia	o__Bacteroidales	f__Rikenellaceae	g__	s__	Alistipes finegoldii strain DSM 17242 16S ribosomal RNA gene, complete sequence	98	100
207749	1	0	0.833333	1	k__Bacteria	p__Bacteroidetes	c__Bacteroidia	o__Bacteroidales	f__S24-7	g__	s__	Barnesiella viscericola 16S ribosomal RNA, complete sequence	86	100
3325760	5	0	2.83333	5.66667	k__Bacteria	p__Firmicutes	c__Clostridia	o__Clostridiales	f__	g__	s__	Anaerostipes hadrus strain DSM 3319 16S ribosomal RNA gene, partial sequence	92	100
3609545	37	0	0.333333	0	k__Bacteria	p__Firmicutes	c__Clostridia	o__Clostridiales	f__	g__	s__	Unknown
4402645	1	0	0.333333	0	k__Bacteria	p__Firmicutes	c__Clostridia	o__Clostridiales	f__	g__	s__	[Clostridium] propionicum strain JCM 1430 16S ribosomal RNA gene, partial sequence	90	100
4405104	9	0	0.333333	0.833333	k__Bacteria	p__Firmicutes	c__Clostridia	o__Clostridiales	f__	g__	s__	Acetivibrio ethanolgignens strain 77-6 16S ribosomal RNA gene, partial sequence	91	100
4434334	1	0	0.166667	0	k__Bacteria	p__Firmicutes	c__Clostridia	o__Clostridiales	f__Clostridiaceae	g__	s__	Intestinibacter bartlettii strain WAL 16138 16S ribosomal RNA gene, partial sequence	90	100
4465124	16	0	0.333333	0	k__Bacteria	p__Firmicutes	c__Clostridia	o__Clostridiales	f__Clostridiaceae	g__Clostridium	s__	Oscillibacter valericigenes strain Sjm18-20 16S ribosomal RNA gene, complete sequence	89	100
1712722	9	0	0.166667	0	k__Bacteria	p__Firmicutes	c__Clostridia	o__Clostridiales	f__Lachnospiraceae	g__	s__	Blautia producta strain JCM 1471 16S ribosomal RNA gene, partial sequence	94	100
4350035	1	0	0	0.166667	k__Bacteria	p__Firmicutes	c__Clostridia	o__Clostridiales	f__Lachnospiraceae	g__	s__	Fusicatenibacter saccharivorans strain HT03-11 16S ribosomal RNA gene, partial sequence	98	100
4352657	32	0	0.166667	0	k__Bacteria	p__Firmicutes	c__Clostridia	o__Clostridiales	f__Lachnospiraceae	g__	s__	Blautia producta strain JCM 1471 16S ribosomal RNA gene, partial sequence	94	100
4403689	1	0	0	0.166667	k__Bacteria	p__Firmicutes	c__Clostridia	o__Clostridiales	f__Lachnospiraceae	g__	s__	[Clostridium] bolteae strain 16351 16S ribosomal RNA gene, partial sequence	94	100
4412022	2	0	0	0.166667	k__Bacteria	p__Firmicutes	c__Clostridia	o__Clostridiales	f__Lachnospiraceae	g__	s__	Blautia producta strain JCM 1471 16S ribosomal RNA gene, partial sequence	93	100
4413619	1	0	0.166667	0.166667	k__Bacteria	p__Firmicutes	c__Clostridia	o__Clostridiales	f__Lachnospiraceae	g__	s__	[Clostridium] clostridioforme strain ATCC 25537 16S ribosomal RNA gene, complete sequence	95	99
4416570	88	0	0.166667	0	k__Bacteria	p__Firmicutes	c__Clostridia	o__Clostridiales	f__Lachnospiraceae	g__	s__	Fusicatenibacter saccharivorans strain HT03-11 16S ribosomal RNA gene, partial sequence	96	97
4449633	1	0	0.166667	0.166667	k__Bacteria	p__Firmicutes	c__Clostridia	o__Clostridiales	f__Lachnospiraceae	g__	s__	[Eubacterium] contortum strain DSM 3982 16S ribosomal RNA gene, partial sequence	95	99
4452107	40	0	0	0.166667	k__Bacteria	p__Firmicutes	c__Clostridia	o__Clostridiales	f__Lachnospiraceae	g__	s__	Eubacterium rectale strain ATCC 33656 16S ribosomal RNA gene, complete sequence	95	100
4464173	25	0	0.333333	0	k__Bacteria	p__Firmicutes	c__Clostridia	o__Clostridiales	f__Lachnospiraceae	g__	s__	[Clostridium] saccharolyticum strain WM1 16S ribosomal RNA gene, complete sequence	92	100
4465472	1	0	0	0.166667	k__Bacteria	p__Firmicutes	c__Clostridia	o__Clostridiales	f__Lachnospiraceae	g__	s__	[Clostridium] clostridioforme strain ATCC 25537 16S ribosomal RNA gene, complete sequence	98	100
4472551	40	0	0.166667	0	k__Bacteria	p__Firmicutes	c__Clostridia	o__Clostridiales	f__Lachnospiraceae	g__	s__	Roseburia intestinalis strain L1-82 16S ribosomal RNA gene, partial sequence	95	100
4473509	4	0	0.5	0.666667	k__Bacteria	p__Firmicutes	c__Clostridia	o__Clostridiales	f__Lachnospiraceae	g__	s__	[Clostridium] amygdalinum strain BR-10 16S ribosomal RNA gene, partial sequence	95	100
4478815	47	0	0.166667	0	k__Bacteria	p__Firmicutes	c__Clostridia	o__Clostridiales	f__Lachnospiraceae	g__	s__	Anaerostipes hadrus strain DSM 3319 16S ribosomal RNA gene, partial sequence	95	100
4479443	1	0	0	0.166667	k__Bacteria	p__Firmicutes	c__Clostridia	o__Clostridiales	f__Lachnospiraceae	g__	s__	[Clostridium] saccharolyticum strain WM1 16S ribosomal RNA gene, complete sequence	92	95
54563	1	0	0	0.166667	k__Bacteria	p__Firmicutes	c__Clostridia	o__Clostridiales	f__Lachnospiraceae	g__[Ruminococcus]	s__gnavus	[Clostridium] scindens strain ATCC 35704 16S ribosomal RNA gene, complete sequence	99	100
4482983	29	0	0.166667	0	k__Bacteria	p__Firmicutes	c__Clostridia	o__Clostridiales	f__Lachnospiraceae	g__[Ruminococcus]	s__	Ruminococcus faecis strain Eg2 16S ribosomal RNA gene, partial sequence	96	97
4465907	43	0	0	0.166667	k__Bacteria	p__Firmicutes	c__Clostridia	o__Clostridiales	f__Lachnospiraceae	g__Blautia	s__	Blautia luti strain DSM 14534 16S ribosomal RNA gene, partial sequence	95	100
4474380	36	0	0.166667	0	k__Bacteria	p__Firmicutes	c__Clostridia	o__Clostridiales	f__Lachnospiraceae	g__Blautia	s__	Blautia schinkii strain B 16S ribosomal RNA gene, complete sequence	95	100
4302724	1	0	3.33333	5	k__Bacteria	p__Firmicutes	c__Clostridia	o__Clostridiales	f__Lachnospiraceae	g__Coprococcus	s__	[Clostridium] populeti strain 743A 16S ribosomal RNA gene, partial sequence	93	100
4478605	18	0	3.33333	7.16667	k__Bacteria	p__Firmicutes	c__Clostridia	o__Clostridiales	f__Lachnospiraceae	g__Coprococcus	s__	[Clostridium] populeti strain 743A 16S ribosomal RNA gene, partial sequence	93	100
176722	2	0	0	0.166667	k__Bacteria	p__Firmicutes	c__Clostridia	o__Clostridiales	f__Lachnospiraceae	g__Dorea		Dorea formicigenerans strain ATCC 27755 16S ribosomal RNA gene, complete sequence	95	100
4424063	16	0	0.333333	0	k__Bacteria	p__Firmicutes	c__Clostridia	o__Clostridiales	f__Lachnospiraceae	g__Dorea	s__formicigenerans	Dorea formicigenerans strain ATCC 27755 16S ribosomal RNA gene, complete sequence	96	99
4451907	2	0	0.166667	0	k__Bacteria	p__Firmicutes	c__Clostridia	o__Clostridiales	f__Lachnospiraceae	g__Dorea	s__	Dorea formicigenerans strain ATCC 27755 16S ribosomal RNA gene, complete sequence	92	100
4480529	30	0	0.166667	0	k__Bacteria	p__Firmicutes	c__Clostridia	o__Clostridiales	f__Lachnospiraceae	g__Dorea	s__	Coprococcus comes strain ATCC 27758 16S ribosomal RNA gene, partial sequence	97	99
1624383	5	0	0	0.166667	k__Bacteria	p__Firmicutes	c__Clostridia	o__Clostridiales	f__Lachnospiraceae	g__Lachnospira	s__	[Eubacterium] eligens strain ATCC 27750 16S ribosomal RNA gene, complete sequence	97	99
4380191	4	0	0	0.166667	k__Bacteria	p__Firmicutes	c__Clostridia	o__Clostridiales	f__Lachnospiraceae	g__Roseburia	s__faecis	Roseburia faecis strain M72/1 16S ribosomal RNA gene, partial sequence	97	99
4396888	2	0	0	0.166667	k__Bacteria	p__Firmicutes	c__Clostridia	o__Clostridiales	f__Lachnospiraceae	g__Roseburia	s__	Roseburia intestinalis strain L1-82 16S ribosomal RNA gene, partial sequence	96	99
4418787	112	0	0	0.166667	k__Bacteria	p__Firmicutes	c__Clostridia	o__Clostridiales	f__Lachnospiraceae			[Ruminococcus] gnavus strain ATCC 29149 16S ribosomal RNA gene, partial sequence	97	100
187264	1	0	0	0.166667	k__Bacteria	p__Firmicutes	c__Clostridia	o__Clostridiales	f__Ruminococcaceae	g__	s__	Anaerotruncus rubiinfantis strain MT15 16S ribosomal RNA, partial sequence	91	100
4414476	103	0	0.333333	0	k__Bacteria	p__Firmicutes	c__Clostridia	o__Clostridiales	f__Ruminococcaceae	g__	s__	Lactobacillus rogosae strain ATCC 27753 16S ribosomal RNA gene, partial sequence	92	97
4426438	197	0	0	0.166667	k__Bacteria	p__Firmicutes	c__Clostridia	o__Clostridiales	f__Ruminococcaceae	g__	s__	Gemmiger formicilis strain X2-56 16S ribosomal RNA gene, partial sequence	96	94
4468466	1	0	0.166667	0	k__Bacteria	p__Firmicutes	c__Clostridia	o__Clostridiales	f__Ruminococcaceae	g__	s__	Oscillibacter valericigenes strain Sjm18-20 16S ribosomal RNA gene, complete sequence	91	97
163243	33	0	0	0.166667	k__Bacteria	p__Firmicutes	c__Clostridia	o__Clostridiales	f__Ruminococcaceae	g__Ruminococcus	s__	Ruminococcus bromii strain ATCC 27255 16S ribosomal RNA gene, partial sequence	95	92
2943548	1	0	0.833333	0.333333	k__Bacteria	p__Firmicutes	c__Clostridia	o__Clostridiales	f__Ruminococcaceae	g__Ruminococcus	s__	Neglecta timonensis strain SN17 16S ribosomal RNA, partial sequence	95	95
4460021	3	0	0	0.333333	k__Bacteria	p__Firmicutes	c__Clostridia	o__Clostridiales	f__Ruminococcaceae	g__Ruminococcus	s__	Neglecta timonensis strain SN17 16S ribosomal RNA, partial sequence	95	100
4391262	1	0	0	0.333333	k__Bacteria	p__Proteobacteria	c__Gammaproteobacteria	o__Enterobacteriales	f__Enterobacteriaceae	g__	s__	Escherichia fergusonii strain ATCC 35469 16S ribosomal RNA gene, complete sequence	98	100
